# Supplementary material for: Physicians’ Perspectives Regarding Private Equity Transactions in Outpatient Health Care—A Scoping Review and Qualitative Analysis
Source: Int J Environ Res Public Health. 2022 Nov 22;19(23):15480. doi: 10.3390/ijerph192315480 (PMC9737937; doi:10.3390/ijerph192315480)
Supplement: Supplementary file 1 [file ijerph-19-15480-s001.zip]

Archive with 1 entries (1 files):
- ijerph-1959606-supplementary.pdf
